# Supplementary material for: The Relative Growth of Invasive Solanum rostratum Dunal Decreases with Increasing Competitive Species Richness Regardless of Resource Conditions
Source: Plants (Basel). 2025 Nov 26;14(23):3609. doi: 10.3390/plants14233609 (PMC12693939; doi:10.3390/plants14233609)
Supplement: Supplementary file 1 [file plants-14-03609-s001.zip]

Archive with 1 entries (1 files):
- plants-3955789-supplementary.pdf
